# Supplementary material for: Facile Attachment of Halides and Pseudohalides to Dodecaborate(2-) via Pd-catalyzed Cross-Coupling
Source: Molecules. 2023 Apr 5;28(7):3245. doi: 10.3390/molecules28073245 (PMC10096879; doi:10.3390/molecules28073245)
Supplement: Supplementary file 1 [file molecules-28-03245-s001.zip]

Archive with 1 entries (1 files):
- molecules-2310774-supplementary.pdf
